# Supplementary material for: Cryoprotectant enables structural control of porous scaffolds for exploration of cellular mechano-responsiveness in 3D
Source: Nat Commun. 2019 Aug 2;10:3491. doi: 10.1038/s41467-019-11397-1 (PMC6677882; doi:10.1038/s41467-019-11397-1)
Supplement: Supplementary file 13 — Source data [file 41467_2019_11397_MOESM13_ESM.xlsx]

## Sheet: Figure 1c
DMSO accumulation during ice crystal growth in gelatin-GA presolution
No.	1			2			3
40 min	20.21	21.18	20.62	19.73	20.14	19.25	20.14	19.73	18.97
80 min	25.46	24.42	24.84	25.46	24.15	23.73	25.53	24.63	23.39
120 min	25.8	25.24		24.7	25.13		26.63	25.16
160 min	32.29	33.65		33.39	32.16		36.36	36.45
300 min (formation)	38.99	38.16		36.63	37.14		35.74	36.58
300 min (melting)	40.57	35.15		36.22	35.63		41.64	38.43
305 min	28.35	27.11		31.98	28.63		31.46	31.05
310 min	24.01	25.18		22.7	24.35		24.94	26.63

## Sheet: Figure 2a
Pore size and stiffness
	Pore size/um						stiffness/Pa
0.1%	156.968	146.996	187.972	121.537	169.297		4363.64	4923.08	4762.39
0.2%	89.54	83.408	84.845	88.87	87.093		8666.67	7777.78	8237.93
0.3%	68.227	67.469	71.497	66.955	72.249		12345.7	12121.2	12457.2
0.4%	51.313	65.017	59.894	59.841	58.492		19090.9	17727.3	18236.9

## Sheet: Figure 2b
Pore size and stiffness
	Pore size/um						stiffness
0.1%	59.925	62.969	63.266	68.659	72.589		3912.13	4276.11	3693.41
0.2%	71.313	60.507	59.638	62.013	63.228		6349.72	6823.86	5923.36
0.3%	65.696	66.472	62.05	68.244	63.765		12345.8	12523.7	11297.4
0.4%	59.69	65.439	61.6	63.479	56.511		19390.3	17108.8	17592.2

## Sheet: Figure 2c
Pore size and stiffness
	Pore size/um						stiffness
0.1%	36.245	34.712	35.809	36.841	35.169		3816.46	3486.13	3572.64
0.2%	34.748	33.505	32.017	33.931	34.364		6972.66	6495.13	6788.86
0.3%	34.069	34.023	34.759	34.868	34.04		11625.5	10764.6	11765.7
0.4%	32.804	34.444	37.807	37.437	34.016		18645.2	15802.1	15265.8

## Sheet: Fgure 2e
Local stiffness of scaffolds measured by AFM
	0.1% 6h	0.1% 16h	0.4% 16h
Stiffness/Pa	19830	32084.9	396007
	14117.3	38328.6	210274
	15815.6	45335.1	327538
	13195.1	16650.6	446503
	29303.6	13110.1	50755.3
	21475.2	10664.8	71392.7
	23910.9	55924	72418
	23973.7	89463.9	67147.4
	37765.8	80569.4	382688
	14984.3	90730.9	309890
	22160.6	143374	296875
	19508	41565.4	468527
	3575.74	35822.6	231158
	4146.95	41726.6	314733
	5170	58691.7	367866
	4715.27	28908.3	317928
	5198.77	40131.7	118335
	7409.64	51547.8	248517
	7965.33	53841.8	560094
	8391.02	57324.7	631136
	7891.69	46633.9	111215
	18158.1	131604	96461.8
	16288.6	230154	168289
	17071.3	194110	99202.7
	16721.2	203047	82295.3
	12690.4	227303	85640.6
	27554.5	26685.9	111458
	22196.4	19050.5	104575
	16784.1	24214	92209
	22884.4	26486	69882
	22505	271194	54734.1
	3748.24	113718	60193.8
	3911.19	100505	426214
	4051.27	108573	247109
	3940.77	110970	348735
	24579.2	389590	440487
	35921.7	36489.1	50719.5
	45130.7	12486.3	48032.7
	35849.4	127002	60761.2
	6046.2	58292.6	53409
	10562.3	176467	132183
	20259.1	186965	147091
	16145.1	278805	156005
	14876.8	12255.2	137349
	19426	24545	73562
	23711.7	17977.6	39370.4
	25748.9	29637.9	44972.4
	60047.2	41061	42913.9
	68991.7	34079.5	124777
	78617.2	32460.3	34120.3
	75790.9	34385.9	34606.9
	69296	26669.6	40452.7
	3658.91	29570.3	167276
	2555.92	29012	338189
	3962.2	27435.8	485780
	2835.47	65329.5	488119
	29464	20969.4	107884
		20359.6	84513.7
		20326	109158
		64825.3	97351.5
		83302.7	75848.7
		73775	105020
		85822.4	103669
		21769.5	108976
		24489.2	55634.3
		28121.1	86907.9
		30206.5	76154.2
		50351.1	77251.5
		56489.6	82505.2
		46911.4	76920.7
		64553.6	84162.5
		98022.1	66808.2
		75782.4	75314.8
		104338	73427.3
		84302.3	89549.8
		90408.5	104182
		105285	521487
		87291	644574
		78531.5	833086
		116587	870106
		109495	174721
		28884	270175
		28865.5	262174
		30016.5	261229
		33997.9	358361
		29729.5	564065
		33970.7	580474
		32173	544865
		53473.5	666194
		53040.8	48897.5
		58551	149268
		63448.7	127419
		45311.2	115531
		38392.5	146281
		43566.8	163254
		44507.4	167066
			149673
			156434
			160917
			655138
			604083
			681261
			600907
			278822
			533852
			301949
			304972
			346380
			293759
			437174
			348621
			421394
			405163
			92586.9
			85776.4
			77988.4
			74640.2
			77902.5
			95181.3
			30628.4
			42672.8
			51175.4
			78774.3
			92529
			43364
			47459.5
			48797
			331802
			391935
			774346
			837639
			591848
			551955
			38994.8
			23065.2
			61216
			26996.7
			35279.7
			38382.1
			35758.6
			40044.2
			58309.5
			84211
			82684.1
			84964.6
			40082.1
			44592.9
			155092
			48201.9
			213253
			53318.2
			52262
			57545.1
			68162.9
			163981
			110038
			126564
			51150.1
			91427.8
			35193.4
			150602
			95994.5
			190605
			108826
			112763
			30984.4
			32666.7
			336135
			45259.3
			42980.2
			57049.1
			51171.5
			61716.8
			44438
			99353.5
			95393.2
			103243
			122492
			86990.3
			25649
			31090.7
			146440
			200603
			115225
			72720.7
			119179
			98819.1
			105415
			104647
			100297
			95213.8
			40210.6
			136693
			84832.5

## Sheet: Figure 3b
HDF elongation
	20kPa 80µm	20kPa 30µm	70kPa 80µm	70kPa 30µm	190kPa 80µm	190kPa 30µm
	2.74548	2.56901	2.90066	2.63054	4.30049	1.83751
	3.89755	1.59016	5.83577	4.00805	4.32288	1.22038
	4.24483	3.93115	4.50038	2.14113	4.22929	2.07692
	2.85963	2.45929	2.32079	3.44776	4.04106	1.00823
	3.46975	2.89928	3.97435	1.94322	3.27303	1.4721
	3.91102	2.06663	4.89725	1.78357	3.78754	1.82313
	6.52865	1.52439	3.08677	1.79377	4.44917	1.42133
	3.65356	2.47774	2.2263	1.31454	2.33073	2.09755
	3.42484	2.05565	5.75466	2.16749	2.36339	1.90623
	2.55084	1.6216	7.28813	1.31148	2.91961	1.34889
	3.48225	1.42048	5.89928	1.6659	3.50726	1.48667
	3.57386	2.43242	3.66887	2.08284	4.87111	1.98111
	3.32135	2.93779	3.02755	2.42669	2.52623	1.58119
	4.73078	1.64399	3.65701	2.5602	2.99839	1.86815
	2.72637	2.16518	3.35963	3.47256	2.19005	1.9649

## Sheet: Figure 3c
Proliferation of HDFs
	Day1			Day3			Day5
20kPa 80µm	1	1	1	3.40758	3.39709	2.80858	3.88493	4.34969	4.48764
20kPa 30µm	1	1	1	1.73378	1.48141	1.61782	3.27816	2.74363	2.9625
70kPa 80µm	1	1	1	2.32512	2.76887	2.59151	2.7754	3.26784	3.62648
70kPa 30µm	1	1	1	1.19343	1.98477	1.72284	2.03506	2.98466	2.19739
190kPa 80µm	1	1	1	2.24163	2.21144	2.38929	2.85681	3.7683	3.1194
190kPa 30µm	1	1	1	1.01598	1.03296	1.57602	1.65009	1.87236	2.3249

## Sheet: Figure 3e
mean SMA intensity
	20kPa 80µm	20kPa 30µm	70kPa 80µm	70kPa 30µm	190kPa 80µm	190kPa 30µm
	23.32	35.67	22.47	18.25	32.12	27.26
	23.45	21.57	30.41	24.63	36	15
	42.22	31.89	31.06	37.18	31.16	32.92
	26.24	45.6	17.5	16.09	36.75	15.53
	21.37	22.45	27.22	27.43	48.23	20.75
	37.05	22.25	25.97	59.36	64.9	25.39
	28.29	18.05	30.45	33.68	23.97	36.68
	30.61	15.22	23.35	15.63	47.35	42.37
	20.7	21.43	25.37	38.52	38.57	36.6
	35.61	21.64	24.22	30.72	58.62	41.21
	20.92	21.23	26.54	24.93	36.27	36.35
	22.43	19.78	34.15	28.92	27.96	21.86
	26.56	12.35		19.43	18.63
		31.64		26.22
		23.19

## Sheet: Figure 3f
Gene expression levels for αSMA
20k 80			20k 30			70k 80			70k 30			190k 80			190k 30
Mean	SEM	n	Mean	SEM	n	Mean	SEM	n	Mean	SEM	n	Mean	SEM	n	Mean	SEM	n
0.80541	0.06389	3	0.6298	0.2652	3	1.07453	0.1791	3	0.53559	0.21656	3	1.59813	0.03657	3	0.779861	0.07632	3

## Sheet: Figure 4e
Original flow cytometry results using biexponential display without gating

[truncated: 43 more sheets: Figure 4f, Figure 4g, Figure 4h, Figure 4i, Figure 4j, Figure 5c, Figure 5d, Figure 5e, Figure 5f, Figure 5i, Figure 5j, Figure 5k, Figure 5l, Figure 6d, Figure 6h, Figure 6i, Sfigure1, Sfigure2b, Sfigure3b, Sfigure4a …]
